# Supplementary material for: Further contributions to the longhorn beetle (Coleoptera, Cerambycidae) fauna of New Brunswick and Nova Scotia, Canada
Source: Zookeys. 2016 Jan 13;(552):109–22. doi: 10.3897/zookeys.552.6039 (PMC4740852; doi:10.3897/zookeys.552.6039)
Supplement: XML Treatment for Phymatodes amoenus [file zookeys.552.6039-treatment4.xml]

<!DOCTYPE tp:taxon-treatment
  PUBLIC "-//TaxonX//DTD Taxonomic Treatment Publishing DTD v0 20100105//EN" "tax-treatment-NSO.dtd">
<tp:taxon-treatment xmlns:tp="http://www.plazi.org/taxpub"><tp:treatment-meta><kwd-group><label>Taxon classification</label><kwd><named-content content-type="kingdom">Animalia</named-content></kwd><kwd><named-content content-type="order">Coleoptera</named-content></kwd><kwd><named-content content-type="family">Cerambycidae</named-content></kwd></kwd-group><mixed-citation publication-type="journal"><person-group><name><surname>Webster</surname><given-names>Reginald P.</given-names></name><name><surname>Alderson</surname><given-names>Chantelle A.</given-names></name><name><surname>Webster</surname><given-names>Vincent L.</given-names></name><name><surname>CoryC. Hughes</surname><given-names/></name><name><surname>Sweeney</surname><given-names>Jon D.</given-names></name></person-group><article-title>Further contributions to the longhorn beetle (<tp:taxon-name><tp:taxon-name-part taxon-name-part-type="order">Coleoptera</tp:taxon-name-part></tp:taxon-name>, <tp:taxon-name><tp:taxon-name-part taxon-name-part-type="family">Cerambycidae</tp:taxon-name-part></tp:taxon-name>) fauna of New Brunswick and Nova Scotia, Canada</article-title><source>Zookeys</source><day>13</day><month>1</month><year>2016</year><volume>2016</volume><issue>552</issue><fpage>109</fpage><lpage>122</lpage><pub-id pub-id-type="doi">10.3897/zookeys.552.6039</pub-id></mixed-citation></tp:treatment-meta><tp:nomenclature><tp:taxon-name>
                  <tp:taxon-name-part taxon-name-part-type="genus">Phymatodes</tp:taxon-name-part>
                  <tp:taxon-name-part taxon-name-part-type="species">amoenus</tp:taxon-name-part>
                </tp:taxon-name><tp:taxon-authority>(Say, 1824)</tp:taxon-authority></tp:nomenclature><tp:treatment-sec sec-type="material"><title>Material examined.</title><p>
                  <bold>New Brunswick, York Co.</bold>, Keswick Ridge, <named-content xmlns:xlink="http://www.w3.org/1999/xlink" content-type="dwc:verbatimCoordinates" xlink:type="simple">45.9962°N, 66.8781°W</named-content>, 3–18.VI.2015, 20.VI-16.VII.2015, C. Alderson &amp; V. Webster // Mixed forest, Lindgren funnel trap in canopy (4), 1 m high under trees (2) (3, <abbrev xmlns:xlink="http://www.w3.org/1999/xlink" content-type="institution" xlink:title="Atlantic Forestry Centre, Fredericton, New Brunswick, Canada" xlink:type="simple">AFC</abbrev>; 3, <abbrev xmlns:xlink="http://www.w3.org/1999/xlink" content-type="institution" xlink:title="Reginald P. Webster Collection, Charters Settlement, New Brunswick, Canada" xlink:type="simple">RWC</abbrev>); same locality and collectors but 3–18.VI.2015, 18–30.VI.2015 // Hardwood forest, green Lindgren funnel trap in canopy (2), purple Lindgren trap in canopy (1), green Lindgren trap 1 m high under trees (2) (2, <abbrev xmlns:xlink="http://www.w3.org/1999/xlink" content-type="institution" xlink:title="Atlantic Forestry Centre, Fredericton, New Brunswick, Canada" xlink:type="simple">AFC</abbrev>; 3, <abbrev xmlns:xlink="http://www.w3.org/1999/xlink" content-type="institution" xlink:title="Reginald P. Webster Collection, Charters Settlement, New Brunswick, Canada" xlink:type="simple">RWC</abbrev>).</p></tp:treatment-sec><tp:treatment-sec sec-type="Collection and habitat data"><title>Collection and habitat data.</title><p>
                  <italic><tp:taxon-name><tp:taxon-name-part taxon-name-part-type="genus">Phymatodes</tp:taxon-name-part> <tp:taxon-name-part taxon-name-part-type="species">amoenus</tp:taxon-name-part></tp:taxon-name></italic> was captured in Lindgren traps on the edge of a mixed forest and edge of nearby hardwood stand adjacent to a field. Seven of the 11 individuals were captured in traps in the canopy of trees. Larvae of this species mine under bark of dead grapevines (<xref ref-type="bibr" rid="B23">Yanega 1996</xref>). Our only native grape, <italic><tp:taxon-name><tp:taxon-name-part taxon-name-part-type="genus">Vitis</tp:taxon-name-part> <tp:taxon-name-part taxon-name-part-type="species">labrusca</tp:taxon-name-part></tp:taxon-name></italic> L. occurred at several areas along the margin of the mixed and hardwood forest where traps were deployed and is the presumed host in New Brunswick.</p></tp:treatment-sec><tp:treatment-sec sec-type="Distribution in Canada and Alaska"><title>Distribution in Canada and Alaska.</title><p>
                  <abbrev xmlns:xlink="http://www.w3.org/1999/xlink" xlink:title="Ontario" xlink:type="simple">ON</abbrev>, <abbrev xmlns:xlink="http://www.w3.org/1999/xlink" xlink:title="Quebec" xlink:type="simple">QC</abbrev>, <bold><abbrev xmlns:xlink="http://www.w3.org/1999/xlink" xlink:title="New Brunswick" xlink:type="simple">NB</abbrev></bold> (<xref ref-type="bibr" rid="B2">Bousquet et al. 2013</xref>).</p></tp:treatment-sec><ref-list><ref id="B23"><mixed-citation xmlns:xlink="http://www.w3.org/1999/xlink" xlink:type="simple">
          <person-group><name name-style="western"><surname>Yanega</surname><given-names>D</given-names></name></person-group> (<year>1996</year>) <source>Field guide to northeastern long-horned beetles (<tp:taxon-name><tp:taxon-name-part taxon-name-part-type="order">Coleoptera</tp:taxon-name-part></tp:taxon-name>: <tp:taxon-name><tp:taxon-name-part taxon-name-part-type="family">Cerambycidae</tp:taxon-name-part></tp:taxon-name>).</source> <publisher-name>Illinois Natural History Survey Manual 6</publisher-name>, <publisher-loc>Champaign, Illinois</publisher-loc>, <size units="page">174 pp</size>.</mixed-citation></ref><ref id="B2"><mixed-citation xmlns:xlink="http://www.w3.org/1999/xlink" xlink:type="simple">
          <person-group><name name-style="western"><surname>Bousquet</surname><given-names>Y</given-names></name><name name-style="western"><surname>Bouchard</surname><given-names>P</given-names></name><name name-style="western"><surname>Davies</surname><given-names>AE</given-names></name><name name-style="western"><surname>Sikes</surname><given-names>D</given-names></name></person-group> (<year>2013</year>) <source>Checklist of beetles (<tp:taxon-name><tp:taxon-name-part taxon-name-part-type="order">Coleoptera</tp:taxon-name-part></tp:taxon-name>) of Canada and Alaska. Pensoft Series Faunistica No.</source> <publisher-name>109</publisher-name>, <publisher-loc>Sofia-Moscow</publisher-loc>, <size units="page">402 pp</size>.</mixed-citation></ref></ref-list></tp:taxon-treatment>
